# Supplementary material for: Characterizing cellular heterogeneity in fibrotic hypersensitivity pneumonitis by single-cell transcriptional analysis
Source: Cell Death Discov. 2022 Jan 28;8:38. doi: 10.1038/s41420-022-00831-x (PMC8795750; doi:10.1038/s41420-022-00831-x)
Supplement: Supplementary file 1 — Supplementary table2-gene signatures [file 41420_2022_831_MOESM1_ESM.xlsx]

## Sheet: Supplementary file 3
Supplementary table2-gene signatures
term	gene
Cytokines/Chemokines/Receptors	CCL16
Cytokines/Chemokines/Receptors	TPO
Cytokines/Chemokines/Receptors	TGFBR2
Cytokines/Chemokines/Receptors	CXCL2
Cytokines/Chemokines/Receptors	CCL14
Cytokines/Chemokines/Receptors	TGFBR3
Cytokines/Chemokines/Receptors	IL11RA
Cytokines/Chemokines/Receptors	CCL11
Cytokines/Chemokines/Receptors	IL4I1
Cytokines/Chemokines/Receptors	IL33
Cytokines/Chemokines/Receptors	CXCL12
Cytokines/Chemokines/Receptors	CXCL10
Cytokines/Chemokines/Receptors	BMPER
Cytokines/Chemokines/Receptors	BMP8A
Cytokines/Chemokines/Receptors	CXCL11
Cytokines/Chemokines/Receptors	IL21R
Cytokines/Chemokines/Receptors	IL17B
Cytokines/Chemokines/Receptors	TNFRSF9
Cytokines/Chemokines/Receptors	ILF2
Cytokines/Chemokines/Receptors	CX3CR1
Cytokines/Chemokines/Receptors	CCR8
Cytokines/Chemokines/Receptors	TNFSF12
Cytokines/Chemokines/Receptors	CSF3
Cytokines/Chemokines/Receptors	TNFSF4
Cytokines/Chemokines/Receptors	BMP3
Cytokines/Chemokines/Receptors	CX3CL1
Cytokines/Chemokines/Receptors	BMP5
Cytokines/Chemokines/Receptors	CXCR2
Cytokines/Chemokines/Receptors	TNFRSF10D
Cytokines/Chemokines/Receptors	BMP2
Cytokines/Chemokines/Receptors	CXCL14
Cytokines/Chemokines/Receptors	CCL28
Cytokines/Chemokines/Receptors	CXCL3
Cytokines/Chemokines/Receptors	BMP6
Cytokines/Chemokines/Receptors	CCL21
Cytokines/Chemokines/Receptors	CXCL9
Cytokines/Chemokines/Receptors	CCL23
Cytokines/Chemokines/Receptors	IL6
Cytokines/Chemokines/Receptors	TNFRSF18
Cytokines/Chemokines/Receptors	IL17RD
Cytokines/Chemokines/Receptors	IL17D
Cytokines/Chemokines/Receptors	IL27
Cytokines/Chemokines/Receptors	CCL7
Cytokines/Chemokines/Receptors	IL1R1
Cytokines/Chemokines/Receptors	CXCR4
Cytokines/Chemokines/Receptors	CXCR2P1
Cytokines/Chemokines/Receptors	TGFB1I1
Cytokines/Chemokines/Receptors	IFNGR1
Cytokines/Chemokines/Receptors	IL9R
Cytokines/Chemokines/Receptors	IL1RAPL1
Cytokines/Chemokines/Receptors	IL11
Cytokines/Chemokines/Receptors	CSF1
Cytokines/Chemokines/Receptors	IL20RA
Cytokines/Chemokines/Receptors	IL25
Cytokines/Chemokines/Receptors	TNFRSF4
Cytokines/Chemokines/Receptors	IL18
Cytokines/Chemokines/Receptors	ILF3
Cytokines/Chemokines/Receptors	CCL20
Cytokines/Chemokines/Receptors	TNFRSF12A
Cytokines/Chemokines/Receptors	IL6ST
Cytokines/Chemokines/Receptors	CXCL13
Cytokines/Chemokines/Receptors	IL12B
Cytokines/Chemokines/Receptors	TNFRSF8
Cytokines/Chemokines/Receptors	IL6R
Cytokines/Chemokines/Receptors	BMPR2
Cytokines/Chemokines/Receptors	IFNE
Cytokines/Chemokines/Receptors	IL1RAPL2
Cytokines/Chemokines/Receptors	IL3RA
Cytokines/Chemokines/Receptors	BMP4
Cytokines/Chemokines/Receptors	CCL24
Cytokines/Chemokines/Receptors	TNFSF13B
Cytokines/Chemokines/Receptors	CCR4
Cytokines/Chemokines/Receptors	IL2RA
Cytokines/Chemokines/Receptors	IL32
Cytokines/Chemokines/Receptors	TNFRSF10C
Cytokines/Chemokines/Receptors	IL22RA1
Cytokines/Chemokines/Receptors	BMPR1A
Cytokines/Chemokines/Receptors	CXCR5
Cytokines/Chemokines/Receptors	CXCR3
Cytokines/Chemokines/Receptors	IFNA8
Cytokines/Chemokines/Receptors	IL17REL
Cytokines/Chemokines/Receptors	IFNB1
Cytokines/Chemokines/Receptors	IFNAR1
Cytokines/Chemokines/Receptors	TNFRSF1B
Cytokines/Chemokines/Receptors	CCL17
Cytokines/Chemokines/Receptors	IFNL1
Cytokines/Chemokines/Receptors	IL16
Cytokines/Chemokines/Receptors	IL1RL1
Cytokines/Chemokines/Receptors	ILK
Cytokines/Chemokines/Receptors	CCL25
Cytokines/Chemokines/Receptors	ILDR2
Cytokines/Chemokines/Receptors	CXCR1
Cytokines/Chemokines/Receptors	IL36RN
Cytokines/Chemokines/Receptors	IL34
Cytokines/Chemokines/Receptors	TGFB1
Cytokines/Chemokines/Receptors	IFNG
Cytokines/Chemokines/Receptors	IL19
Cytokines/Chemokines/Receptors	ILKAP
Cytokines/Chemokines/Receptors	BMP2K
Cytokines/Chemokines/Receptors	CCR10
Cytokines/Chemokines/Receptors	ILDR1
Cytokines/Chemokines/Receptors	EPO
Cytokines/Chemokines/Receptors	CCR7
Cytokines/Chemokines/Receptors	IL17C
Cytokines/Chemokines/Receptors	IL23A
Cytokines/Chemokines/Receptors	CCR5
Cytokines/Chemokines/Receptors	IL7
Cytokines/Chemokines/Receptors	EPOR
Cytokines/Chemokines/Receptors	CCL13
Cytokines/Chemokines/Receptors	IL2RG
Cytokines/Chemokines/Receptors	IL31RA
Cytokines/Chemokines/Receptors	TNFAIP6
Cytokines/Chemokines/Receptors	IFNL2
Cytokines/Chemokines/Receptors	BMP1
Cytokines/Chemokines/Receptors	IL12RB1
Cytokines/Chemokines/Receptors	TNFAIP8
Cytokines/Chemokines/Receptors	IL4R
Cytokines/Chemokines/Receptors	TNFRSF6B
Cytokines/Chemokines/Receptors	TNFAIP8L1
Cytokines/Chemokines/Receptors	TNFRSF10B
Cytokines/Chemokines/Receptors	IFNL3
Cytokines/Chemokines/Receptors	CCL5
Cytokines/Chemokines/Receptors	CXCL6
Cytokines/Chemokines/Receptors	CXCL1
Cytokines/Chemokines/Receptors	CCR3
Cytokines/Chemokines/Receptors	TNFSF11
Cytokines/Chemokines/Receptors	CSF1R
Cytokines/Chemokines/Receptors	IL21
Cytokines/Chemokines/Receptors	IL1RAP
Cytokines/Chemokines/Receptors	IL12RB2
Cytokines/Chemokines/Receptors	CCL1
Cytokines/Chemokines/Receptors	IL17RA
Cytokines/Chemokines/Receptors	CCR1
Cytokines/Chemokines/Receptors	IL1RN
Cytokines/Chemokines/Receptors	TNFRSF11B
Cytokines/Chemokines/Receptors	TNFRSF14
Cytokines/Chemokines/Receptors	IL13
Cytokines/Chemokines/Receptors	IL2RB
Cytokines/Chemokines/Receptors	BMP8B
Cytokines/Chemokines/Receptors	CCL2
Cytokines/Chemokines/Receptors	IL24
Cytokines/Chemokines/Receptors	IL18RAP
Cytokines/Chemokines/Receptors	TGFBI
Cytokines/Chemokines/Receptors	TNFSF10
Cytokines/Chemokines/Receptors	TNFRSF11A
Cytokines/Chemokines/Receptors	CXCL5
Cytokines/Chemokines/Receptors	IL5RA
Cytokines/Chemokines/Receptors	TNFSF9
Cytokines/Chemokines/Receptors	IL1RL2
Cytokines/Chemokines/Receptors	TNFRSF13C
Cytokines/Chemokines/Receptors	IL36G
Cytokines/Chemokines/Receptors	IL15RA
Cytokines/Chemokines/Receptors	TNFRSF21
Cytokines/Chemokines/Receptors	CXCL8
Cytokines/Chemokines/Receptors	IL22RA2
Cytokines/Chemokines/Receptors	TNFAIP8L2
Cytokines/Chemokines/Receptors	IL18R1
Cytokines/Chemokines/Receptors	IFNLR1
Cytokines/Chemokines/Receptors	CXCR6
Cytokines/Chemokines/Receptors	CCL3L3
Cytokines/Chemokines/Receptors	TNFRSF1A
Cytokines/Chemokines/Receptors	IL17RE
Cytokines/Chemokines/Receptors	IFNGR2
Cytokines/Chemokines/Receptors	IL17RC
Cytokines/Chemokines/Receptors	TNFAIP8L3
Cytokines/Chemokines/Receptors	ILVBL
Cytokines/Chemokines/Receptors	TGFBRAP1
Cytokines/Chemokines/Receptors	CCL4L1
Cytokines/Chemokines/Receptors	CSF2RA
Cytokines/Chemokines/Receptors	CCRN4L
Cytokines/Chemokines/Receptors	CCL26
Cytokines/Chemokines/Receptors	TNFAIP1
Cytokines/Chemokines/Receptors	CCRL2
Cytokines/Chemokines/Receptors	IFNA10
Cytokines/Chemokines/Receptors	TNFRSF17
Cytokines/Chemokines/Receptors	IFNA13
Cytokines/Chemokines/Receptors	IL20
Cytokines/Chemokines/Receptors	IL18BP
Cytokines/Chemokines/Receptors	CCL3L1
Cytokines/Chemokines/Receptors	TNFSF12-TNFSF13
Cytokines/Chemokines/Receptors	IL5
Cytokines/Chemokines/Receptors	IL23R
Cytokines/Chemokines/Receptors	IL26
Cytokines/Chemokines/Receptors	TNF
Cytokines/Chemokines/Receptors	TGFA
Cytokines/Chemokines/Receptors	CSF2
Cytokines/Chemokines/Receptors	IL1F10
Cytokines/Chemokines/Receptors	CXCL17
Cytokines/Chemokines/Receptors	TNFSF13
Cytokines/Chemokines/Receptors	IFNA4
Cytokines/Chemokines/Receptors	IL37
Cytokines/Chemokines/Receptors	IL12A
Cytokines/Chemokines/Receptors	IL7R
Cytokines/Chemokines/Receptors	IFNA1
Cytokines/Chemokines/Receptors	IL1A
Cytokines/Chemokines/Receptors	IL4
Cytokines/Chemokines/Receptors	IL2
Cytokines/Chemokines/Receptors	CCL22
Cytokines/Chemokines/Receptors	CSF3R
Cytokines/Chemokines/Receptors	IL10
Cytokines/Chemokines/Receptors	IFNK
Cytokines/Chemokines/Receptors	TGFB2
Cytokines/Chemokines/Receptors	IL1R2
Cytokines/Chemokines/Receptors	IL1B
Cytokines/Chemokines/Receptors	IL17F
Cytokines/Chemokines/Receptors	IL27RA
Cytokines/Chemokines/Receptors	IL15
Cytokines/Chemokines/Receptors	TNFSF8
Cytokines/Chemokines/Receptors	IL36B
Cytokines/Chemokines/Receptors	XCL1
Cytokines/Chemokines/Receptors	CXCL16
Cytokines/Chemokines/Receptors	TNFRSF19
Cytokines/Chemokines/Receptors	IL3
Cytokines/Chemokines/Receptors	CCL3
Cytokines/Chemokines/Receptors	IFNA2
Cytokines/Chemokines/Receptors	BMPR1B
Cytokines/Chemokines/Receptors	IFNA21
Cytokines/Chemokines/Receptors	TNFSF18
Cytokines/Chemokines/Receptors	CCL8
Cytokines/Chemokines/Receptors	IL17RB
Cytokines/Chemokines/Receptors	TNFRSF25
Cytokines/Chemokines/Receptors	IL22
Cytokines/Chemokines/Receptors	IL10RB
Cytokines/Chemokines/Receptors	IFNAR2
Cytokines/Chemokines/Receptors	CCL18
Cytokines/Chemokines/Receptors	IFNA16
Cytokines/Chemokines/Receptors	CSF2RB
Cytokines/Chemokines/Receptors	IL36A
Cytokines/Chemokines/Receptors	TNFAIP3
Cytokines/Chemokines/Receptors	IL13RA2
Cytokines/Chemokines/Receptors	IL13RA1
Cytokines/Chemokines/Receptors	CCR9
Cytokines/Chemokines/Receptors	TNFRSF10A
Cytokines/Chemokines/Receptors	IFNA7
Cytokines/Chemokines/Receptors	IFNW1
Cytokines/Chemokines/Receptors	XCL2
Cytokines/Chemokines/Receptors	TNFSF14
Cytokines/Chemokines/Receptors	CCR2
Cytokines/Chemokines/Receptors	BMP15
Cytokines/Chemokines/Receptors	BMP10
Cytokines/Chemokines/Receptors	CCL15-CCL14
Cytokines/Chemokines/Receptors	TGFBR1
Cytokines/Chemokines/Receptors	IFNA5
Cytokines/Chemokines/Receptors	BMP7
Cytokines/Chemokines/Receptors	IFNA14
Cytokines/Chemokines/Receptors	IL20RB
Cytokines/Chemokines/Receptors	IL10RA
Cytokines/Chemokines/Receptors	IFNA17
Cytokines/Chemokines/Receptors	CCR6
Cytokines/Chemokines/Receptors	TGFB3
Cytokines/Chemokines/Receptors	CCL15
Cytokines/Chemokines/Receptors	CCL4
Cytokines/Chemokines/Receptors	CCL27
Cytokines/Chemokines/Receptors	TNFRSF13B
Cytokines/Chemokines/Receptors	TNFAIP2
Cytokines/Chemokines/Receptors	IL31
Cytokines/Chemokines/Receptors	IL17A
Cytokines/Chemokines/Receptors	TNFSF15
Cytokines/Chemokines/Receptors	CCL19
Cytokines/Chemokines/Receptors	IFNA6
Cytokines/Chemokines/Receptors	IL9
HLA	HLA-E
HLA	HLA-DPB2
HLA	HLA-C
HLA	HLA-J
HLA	HLA-DQB1
HLA	HLA-DQB2
HLA	HLA-DQA2
HLA	HLA-DQA1
HLA	HLA-A
HLA	HLA-DMA
HLA	HLA-DOB
HLA	HLA-DRB1
HLA	HLA-H
HLA	HLA-B
HLA	HLA-DRB5
HLA	HLA-DOA
HLA	HLA-DPB1
HLA	HLA-DRA
HLA	HLA-DRB6
HLA	HLA-L
HLA	HLA-F
HLA	HLA-G
HLA	HLA-DMB
HLA	HLA-DPA1
iDCs	CD1A
iDCs	CD1E
Inflammation-promoting	CCL5
Inflammation-promoting	CD19
Inflammation-promoting	CD8B
Inflammation-promoting	CXCL10
Inflammation-promoting	CXCL13
Inflammation-promoting	CXCL9
Inflammation-promoting	GNLY
Inflammation-promoting	GZMB
Inflammation-promoting	IFNG
Inflammation-promoting	IL12A
Inflammation-promoting	IL12B
Inflammation-promoting	IRF1
Inflammation-promoting	PRF1
Inflammation-promoting	STAT1
Inflammation-promoting	TBX21
MHC_class_I	B2M
MHC_class_I	HLA-A
MHC_class_I	TAP1
Parainflammation	CXCL10
Parainflammation	PLAT
Parainflammation	CCND1
Parainflammation	LGMN
Parainflammation	PLAUR
Parainflammation	AIM2
Parainflammation	MMP7
Parainflammation	ICAM1
Parainflammation	MX2
Parainflammation	CXCL9
Parainflammation	ANXA1
Parainflammation	TLR2
Parainflammation	PLA2G2D
Parainflammation	ITGA2
Parainflammation	MX1
Parainflammation	HMOX1
Parainflammation	CD276
Parainflammation	TIRAP
Parainflammation	IL33
Parainflammation	PTGES
Parainflammation	TNFRSF12A
Parainflammation	SCARB1
Parainflammation	CD14
Parainflammation	BLNK
Parainflammation	IFIT3
Parainflammation	RETNLB
Parainflammation	IFIT2
Parainflammation	ISG15
Parainflammation	OAS2
Parainflammation	REL
Parainflammation	OAS3
Parainflammation	CD44
Parainflammation	PPARG
Parainflammation	BST2
Parainflammation	OAS1
Parainflammation	NOX1
Parainflammation	PLA2G2A
Parainflammation	IFIT1
Parainflammation	IFITM3
Parainflammation	IL1RN
