# Supplementary material for: Characterizing cellular heterogeneity in fibrotic hypersensitivity pneumonitis by single-cell transcriptional analysis
Source: Cell Death Discov. 2022 Jan 28;8:38. doi: 10.1038/s41420-022-00831-x (PMC8795750; doi:10.1038/s41420-022-00831-x)
Supplement: Supplementary file 26 — Supplementary table1-M1 and M2 signatures [file 41420_2022_831_MOESM26_ESM.xlsx]

## Sheet: Sheet1
Supplementary table1-M1 and M2 signatures
gene	term
IL12	M1
IL23	M1
TNF	M1
IL6	M1
CD86	M1
MHCII	M1
IL1B	M1
MARCO	M1
INOS	M1
CD64	M1
CD80	M1
CXCR10	M1
IL23	M1
CXCL9	M1
CXCL10	M1
CXCL11	M1
CD86	M1
IL1A	M1
CCL5	M1
IRF1	M1
CD40	M1
IDO1	M1
KYNU	M1
CCR7	M1
CD45	M1
CD68	M1
CD115	M1
HLD-DR	M1
CD205	M1
CD14	M1
ARG1	M2
ARG2	M2
IL10	M2
CD32	M2
CD163	M2
CD23	M2
CD200R1	M2
PDL2	M2
PDL1	M2
MARCO	M2
CSF1R	M2
CD206	M2
IL1RN	M2
IL1R2	M2
IL4R	M2
CCL4	M2
CCL13	M2
CCL20	M2
CCL17	M2
CCL18	M2
CCL22	M2
CCL24	M2
LYVE1	M2
VEGFA	M2
VEGFB	M2
WEGFC	M2
VEGFD	M2
EGF	M2
CTSA	M2
CTSB	M2
CSTC	M2
CTSD	M2
TGFB1	M2
TGFB2	M2
TGFB3	M2
MMP14	M2
MMP19	M2
MMP9	M2
CLEC7A	M2
WNT7B	M2
FASL	M2
TNFSF12	M2
TNFSF8	M2
CD276	M2
VTCN1	M2
MSR1	M2
FN1	M2
IRF4	M2
CD45	M2
CD68	M2
CD115	M2
HLD-DR	M2
CD205	M2
CD14	M2
